# Supplementary material for: Gender-Associated Genomic Differences in Colorectal Cancer: Clinical Insight from Feminization of Male Cancer Cells
Source: Int J Mol Sci. 2014 Sep 29;15(10):17344–65. doi: 10.3390/ijms151017344 (PMC4227166; doi:10.3390/ijms151017344)
Supplement: Supplementary File 1 [file ijms-15-17344-s001.zip]

Archive with 6 entries (6 files):
- Supplementary file 1.xlsx
- Supplementary file 2.xlsx
- Supplementary file 3.xlsx
- Supplementary file 4.xlsx
- Supplementary file 5.xlsx
- Supplementary file 6.xlsx
