# Supplementary material for: Gender-Associated Genomic Differences in Colorectal Cancer: Clinical Insight from Feminization of Male Cancer Cells
Source: Int J Mol Sci. 2014 Sep 29;15(10):17344–65. doi: 10.3390/ijms151017344 (PMC4227166; doi:10.3390/ijms151017344)
Supplement: Supplementary File 1 [file ijms-15-17344-s001.zip › Supplementary file 1.xlsx]

## Sheet: female_gistic
Region	Extended Region	Type	Q-Bound	G-Score	% of CNV Overlap
chr1:0-738,061	chr1:0-738,061	CN Gain	0.000115996	18.6794	99.9999
chr1:145,917,263-146,000,447	chr1:145,885,332-146,000,447	CN Loss	8.91836e-05	16.4355	100
chr1:149,376,254-149,397,162	chr1:149,367,733-149,397,162	CN Loss	3.14052e-10	39.3772	100
chr1:157,904,576-157,961,723	chr1:157,899,872-157,976,651	CN Gain	4.97743e-08	24.3448	0
chr1:18,205,194-18,286,328	chr1:18,197,094-18,292,586	CN Loss	3.14052e-10	35.7195	85.4488
chr1:193,520,179-193,529,957	chr1:193,520,179-193,529,957	CN Loss	1.68268e-06	18.6417	100
chr10:1,207,969-1,325,890	chr10:0-2,072,381	CN Loss	0.000656411	15.2254	81.9014
chr10:38,700,181-39,018,864	chr10:38,700,181-39,018,864	CN Gain	2.83033e-06	21.5716	98.2007
chr10:44,960,089-45,113,318	chr10:44,891,983-45,139,311	CN Loss	1.8472e-08	20.9083	100
chr10:73,676,944-73,762,992	chr10:73,676,944-73,767,686	CN Gain	0.0344771	13.6916	0
chr11:134,225,256-134,452,384	chr11:134,210,403-134,452,384	CN Loss	1.24685e-05	17.5619	60.355
chr11:5,740,514-5,764,428	chr11:5,186,850-6,560,854	CN Loss	4.91659e-06	18.0749	100
chr11:55,131,937-55,176,194	chr11:55,115,301-55,191,165	CN Gain	3.52402e-10	33.4237	100
chr11:55,191,165-55,197,896	chr11:55,191,165-55,216,250	CN Loss	3.14052e-10	28.3575	100
chr12:130,314,128-130,348,539	chr12:130,249,201-130,408,894	CN Loss	1.73009e-09	22.1085	100
chr12:15,738,418-15,751,788	chr12:15,710,138-15,827,008	CN Gain	2.656e-07	23.2484	0
chr13:72,532,072-72,545,802	chr13:72,527,554-72,946,170	CN Gain	3.52402e-10	40.7744	13.1173
chr14:105,598,502-105,636,720	chr14:105,589,128-105,636,720	CN Loss	3.14052e-10	25.2221	100
chr14:19,487,351-19,493,856	chr14:19,487,351-19,493,856	CN Loss	3.14052e-10	42.4717	100
chr14:21,913,754-21,925,888	chr14:21,845,391-21,934,151	CN Gain	0.00420656	15.6792	100
chr15:19,661,874-19,796,337	chr15:19,501,226-19,796,337	CN Loss	3.14052e-10	43.2795	100
chr15:94,744,405-94,838,744	chr15:92,681,164-96,935,377	CN Loss	0.046415	12.2568	47.695
chr16:29,603,429-29,885,801	chr16:29,589,525-29,908,785	CN Gain	1.20848e-06	22.2088	100
chr16:54,349,083-54,384,952	chr16:54,349,083-54,384,952	CN Loss	1.38718e-05	17.5044	100
chr16:6,504,522-6,512,278	chr16:6,443,207-6,531,574	CN Loss	3.14052e-10	31.019	100
chr16:68,211,390-68,317,390	chr16:65,977,069-68,384,415	CN Gain	0.000779424	17.1227	13.9094
chr17:11,096,055-11,171,903	chr17:10,655,515-13,915,524	CN Loss	3.14052e-10	30.7902	60.6753
chr17:41,572,059-41,640,287	chr17:41,518,612-41,672,900	CN Gain	1.45392e-09	26.6079	100
chr18:0-98,588	chr18:0-142,250	CN Loss	0.00140268	14.751	69.5196
chr18:73,983,500-73,996,595	chr18:72,995,734-76,117,153	CN Loss	3.14052e-10	49.4211	0
chr19:18,362,768-18,392,988	chr19:17,152,138-18,535,267	CN Gain	1.32985e-08	25.1774	43.5771
chr19:53,822,899-53,897,694	chr19:53,290,145-54,363,641	CN Gain	4.20633e-07	22.9372	100
chr2:132,598,122-132,890,744	chr2:132,598,122-132,900,372	CN Gain	1.25708e-07	23.7415	100
chr2:2,075,968-2,142,559	chr2:0-2,426,456	CN Loss	0.023038	12.793	100
chr2:242,672,698-242,692,955	chr2:242,661,089-243,018,229	CN Loss	0.0355643	12.4661	100
chr2:61,393,262-61,586,388	chr2:61,282,509-65,375,976	CN Gain	0.00304533	15.9687	41.1969
chr20:14,855,016-14,880,574	chr20:14,752,042-14,880,574	CN Loss	3.14052e-10	25.4299	100
chr20:25,853,011-25,926,849	chr20:25,830,521-27,100,000	CN Gain	3.52402e-10	35.6745	100
chr20:48,142,602-48,163,524	chr20:47,664,076-48,589,893	CN Gain	3.52402e-10	64.6406	100
chr21:46,806,563-46,851,646	chr21:46,023,979-46,851,646	CN Loss	1.40813e-09	22.2234	99.2325
chr21:9,984,595-10,038,957	chr21:9,896,630-10,065,864	CN Gain	1.76568e-06	21.9231	100
chr22:22,669,244-22,674,560	chr22:22,669,244-22,686,007	CN Loss	3.14052e-10	79.4858	100
chr22:22,686,007-22,717,333	chr22:22,674,560-22,722,828	CN Gain	0.00913481	14.9611	100
chr22:47,396,201-47,433,182	chr22:47,327,520-47,684,217	CN Loss	1.05754e-05	17.6601	87.2069
chr3:163,992,380-164,107,362	chr3:163,992,380-164,107,362	CN Gain	1.43719e-05	20.3242	100
chr3:163,992,380-164,107,362	chr3:163,992,380-164,107,362	CN Loss	3.14052e-10	37.3323	100
chr3:60,454,798-60,465,650	chr3:60,383,448-60,474,284	CN Loss	3.80343e-08	20.5538	100
chr4:1,372,689-1,433,700	chr4:1,289,472-1,522,379	CN Loss	3.14052e-10	26.6523	53.7592
chr4:191,070,477-191,103,276	chr4:191,054,399-191,128,555	CN Loss	0.000175229	16.0407	100
chr4:69,218,552-69,295,525	chr4:69,127,903-69,295,525	CN Gain	0.000610546	17.3284	100
chr4:69,305,945-69,550,743	chr4:69,295,525-69,550,743	CN Loss	3.14052e-10	64.573	100
chr5:180,359,104-180,364,172	chr5:180,268,615-180,364,172	CN Loss	3.14052e-10	25.1916	100
chr5:32,198,761-32,206,221	chr5:32,139,843-32,489,574	CN Gain	0.0148607	14.5027	100
chr5:732,646-742,598	chr5:0-754,698	CN Loss	6.3653e-06	17.9308	100
chr6:162,739,756-162,757,660	chr6:162,671,641-162,869,604	CN Loss	3.14052e-10	26.4413	100
chr6:26,352,706-26,361,349	chr6:26,256,770-26,680,116	CN Gain	9.66283e-07	22.3687	0
chr6:279,256-327,686	chr6:245,716-327,686	CN Loss	4.90047e-07	19.2922	100
chr6:29,956,856-30,007,461	chr6:29,956,856-30,016,093	CN Loss	0.000933049	15.0046	100
chr6:32,576,786-32,603,160	chr6:32,563,052-32,603,160	CN Loss	3.14052e-10	72.2517	100
chr6:32,617,603-32,631,975	chr6:32,617,603-32,666,558	CN Gain	0.0271752	13.9279	100
chr7:26,975,716-26,992,094	chr7:26,910,061-27,010,472	CN Gain	3.52402e-10	31.1862	100
chr7:75,046,728-75,056,524	chr7:73,034,227-75,243,065	CN Gain	3.56653e-10	28.7405	100
chr8:1,059,261-1,099,327	chr8:0-1,201,368	CN Loss	3.14052e-10	34.4276	41.5365
chr8:126,438,529-126,498,088	chr8:126,221,304-126,506,271	CN Gain	3.52402e-10	36.0907	95.6245
chr8:39,373,309-39,485,162	chr8:39,373,309-39,491,113	CN Gain	3.52402e-10	36.5505	100
chr8:39,386,202-39,461,142	chr8:39,365,809-39,508,473	CN Loss	3.14052e-10	61.9039	100
chr9:127,836,157-127,924,059	chr9:127,745,468-127,992,325	CN Gain	0.00247639	16.1403	89.1425
chr9:135,119,951-135,258,527	chr9:134,748,046-135,380,589	CN Loss	7.10325e-06	17.8774	100
chr9:33,976,206-34,065,134	chr9:33,943,187-38,403,533	CN Gain	0.0232498	14.07	100
chr9:40,501,951-41,897,530	chr9:39,152,128-41,897,530	CN Loss	4.4039e-06	18.1362	100
chr9:42,913,008-43,080,383	chr9:42,913,008-43,080,383	CN Loss	0.000190571	15.9808	100
chr9:45,357,769-45,739,136	chr9:45,357,769-45,739,136	CN Gain	4.34722e-05	19.4588	100
chrX:12,915,958-12,938,284	chrX:12,706,404-13,562,332	CN Gain	3.56201e-10	28.7616	0
chrX:122,551,104-122,593,075	chrX:122,463,151-122,912,070	CN Gain	3.35374e-09	26.0488	0
chrX:150,512,682-150,545,311	chrX:137,306,921-151,198,931	CN Loss	0.00270147	14.3146	98.7741
chrX:7,178,550-7,207,688	chrX:6,589,970-7,634,166	CN Loss	0.00173763	14.6041	100

## Sheet: male_gistic
Region	Extended Region	Type	Q-Bound	G-Score	% of CNV Overlap
chr1:0-738,061	chr1:0-738,061	CN Gain	0.000164478	12.2425	99.9999
chr1:149,376,254-149,397,162	chr1:149,367,733-149,401,436	CN Loss	3.10269e-09	15.2061	100
chr1:149,397,162-149,401,436	chr1:149,367,733-149,401,436	CN Gain	3.52658e-05	13.1893	100
chr1:18,205,194-18,286,328	chr1:18,197,094-18,317,078	CN Loss	3.24025e-10	16.8916	85.4488
chr1:193,520,179-193,529,957	chr1:193,520,179-193,544,824	CN Loss	1.29238e-06	12.5368	100
chr10:1,375,177-1,478,831	chr10:0-3,608,262	CN Loss	0.0122463	7.81919	76.9049
chr10:44,960,089-45,113,318	chr10:44,879,754-45,478,154	CN Loss	5.97143e-05	10.7793	100
chr11:5,740,514-5,764,428	chr11:4,568,231-6,560,854	CN Loss	5.65741e-06	11.8739	100
chr11:55,121,501-55,176,194	chr11:55,115,301-55,191,165	CN Gain	5.38857e-05	12.9287	100
chr11:55,204,054-55,216,250	chr11:55,197,896-55,216,250	CN Loss	3.06568e-10	17.6705	100
chr12:130,314,128-130,348,539	chr12:130,249,201-130,706,577	CN Loss	0.000221609	10.1259	100
chr12:15,738,418-15,835,339	chr12:15,562,611-15,910,270	CN Gain	0.0109368	9.15258	0
chr13:72,527,554-72,545,802	chr13:72,527,554-73,191,396	CN Gain	1.56245e-10	20.1775	9.86957
chr14:105,954,678-105,990,081	chr14:105,716,187-106,368,585	CN Loss	6.31274e-06	11.8257	100
chr14:19,487,351-19,493,856	chr14:19,242,596-19,493,856	CN Loss	3.06568e-10	23.0719	100
chr15:19,884,805-19,930,651	chr15:19,661,874-20,070,027	CN Loss	3.06568e-10	27.3924	100
chr16:33,410,056-33,512,461	chr16:33,344,850-33,522,440	CN Gain	0.000347594	11.7682	100
chr16:54,349,083-54,384,952	chr16:54,349,083-54,384,952	CN Loss	9.16484e-08	13.7015	100
chr16:54,395,267-54,430,106	chr16:54,395,267-54,430,106	CN Gain	0.00120256	10.9106	100
chr16:6,559,617-6,622,472	chr16:6,451,191-6,716,626	CN Loss	7.28473e-09	14.8075	100
chr17:11,085,830-11,171,903	chr17:10,655,515-15,082,200	CN Loss	2.21043e-09	15.3657	53.4674
chr17:41,572,059-41,640,287	chr17:41,518,612-41,672,900	CN Gain	1.6142e-06	15.0516	100
chr18:74,152,246-74,198,405	chr18:70,699,270-76,117,153	CN Loss	3.06568e-10	22.5554	100
chr19:18,248,256-18,392,988	chr19:17,152,138-18,542,288	CN Gain	0.000375104	11.7121	14.7355
chr19:53,822,899-53,911,288	chr19:53,290,145-54,363,641	CN Gain	0.00432153	9.9532	100
chr2:132,598,122-132,900,372	chr2:132,598,122-132,900,372	CN Gain	0.00272972	10.3171	100
chr20:14,855,016-14,880,574	chr20:14,716,977-14,880,574	CN Loss	2.85698e-07	13.202	100
chr20:25,830,521-25,926,849	chr20:24,851,001-27,100,000	CN Gain	3.10874e-09	18.6678	100
chr20:48,142,602-48,163,524	chr20:46,695,164-55,405,325	CN Gain	6.35587e-11	31.6232	100
chr21:46,002,456-46,167,088	chr21:45,876,291-46,851,646	CN Loss	5.48324e-05	10.8173	88.9311
chr21:9,984,595-10,038,957	chr21:9,896,630-10,065,864	CN Gain	0.00023299	12.0292	100
chr22:22,669,244-22,717,333	chr22:22,669,244-22,717,333	CN Loss	3.06568e-10	44.0956	100
chr22:47,327,520-47,433,182	chr22:47,318,905-47,900,828	CN Loss	0.0433179	6.97795	31.0963
chr3:163,992,380-164,107,362	chr3:163,992,380-164,107,362	CN Loss	1.00247e-07	13.663	100
chr3:196,918,298-196,941,678	chr3:196,782,413-196,967,298	CN Gain	0.00645778	9.62079	100
chr3:60,454,798-60,474,284	chr3:60,339,210-60,731,181	CN Loss	0.00649094	8.20364	100
chr4:1,372,689-1,522,379	chr4:0-1,522,379	CN Loss	1.41015e-06	12.4939	31.3508
chr4:69,288,206-69,550,743	chr4:69,127,903-69,550,743	CN Loss	3.06568e-10	34.4714	100
chr5:180,268,615-180,364,172	chr5:179,451,832-180,511,442	CN Loss	1.26388e-06	12.5467	100
chr5:794,513-822,569	chr5:0-900,231	CN Loss	0.000566692	9.61939	100
chr6:162,739,756-162,757,660	chr6:162,543,026-163,088,304	CN Loss	0.000425643	9.77398	100
chr6:245,716-327,686	chr6:245,716-327,686	CN Loss	2.90142e-06	12.1816	100
chr6:26,352,706-26,361,349	chr6:26,256,770-26,720,741	CN Gain	0.00133822	10.8321	0
chr6:32,576,786-32,603,160	chr6:32,563,052-32,603,160	CN Loss	3.06568e-10	33.165	100
chr7:130,057,337-130,149,134	chr7:129,581,988-130,262,862	CN Gain	1.70526e-05	13.6631	10.4241
chr7:141,962,422-141,981,657	chr7:141,962,422-142,440,032	CN Loss	0.0244536	7.35528	100
chr7:26,975,716-26,992,094	chr7:26,165,463-27,010,472	CN Gain	1.48502e-07	16.6517	100
chr8:145,597,315-145,643,675	chr8:145,348,219-146,274,826	CN Gain	9.84143e-09	18.1306	100
chr8:39,365,809-39,473,132	chr8:39,349,089-39,508,473	CN Loss	3.06568e-10	33.2412	100
chr8:39,365,809-39,485,162	chr8:39,365,809-39,491,113	CN Gain	0.000748626	11.2442	100
chr8:7,258,853-7,953,633	chr8:6,879,820-8,136,126	CN Loss	4.54871e-10	16.3588	100
chr9:43,080,383-43,394,439	chr9:43,080,383-43,442,767	CN Gain	0.00341102	10.1429	100
chrX:12,779,111-12,938,284	chrX:12,706,404-13,562,332	CN Gain	6.46977e-11	22.3298	18.0546
chrX:122,510,214-122,593,075	chrX:122,416,355-134,026,264	CN Gain	4.71228e-07	15.8267	0
chrY:10,371,665-10,507,922	chrY:9,198,489-10,507,922	CN Loss	7.81389e-05	10.6519	55.3271
chrY:10,593,211-11,500,000	chrY:10,593,211-11,500,000	CN Gain	9.44282e-09	18.1878	11.5466
chrY:14,590,702-14,619,047	chrY:13,381,212-14,619,047	CN Loss	3.06568e-10	31.7566	0
chrY:19,190,668-19,527,026	chrY:19,190,668-19,527,026	CN Loss	0.00223803	8.83762	95.0877
chrY:19,531,021-19,544,369	chrY:19,531,021-19,570,809	CN Gain	1.0739e-08	18.0904	100
chrY:22,756,228-22,807,688	chrY:22,726,203-23,212,485	CN Loss	3.06568e-10	38.3773	100
chrY:26,890,339-26,958,030	chrY:26,799,098-26,982,926	CN Gain	6.35587e-11	28.0321	100
chrY:26,982,926-27,122,220	chrY:26,799,098-27,122,220	CN Loss	0.0119202	7.83225	100
chrY:4,132,727-4,824,812	chrY:4,087,514-6,142,056	CN Loss	6.44258e-07	12.8501	64.8231
chrY:57,306,465-57,701,691	chrY:57,306,465-57,701,691	CN Gain	6.35587e-11	30.5626	5.15806
chrY:7,018,132-7,154,745	chrY:6,806,090-7,172,185	CN Gain	3.10874e-09	18.7666	100
chrY:7,258,771-7,274,503	chrY:7,172,185-7,286,081	CN Loss	3.06568e-10	37.3135	100
chrY:8,459,997-8,487,293	chrY:8,127,982-8,488,864	CN Gain	0.000494612	11.5338	100
chrY:8,499,430-8,525,016	chrY:8,499,430-8,529,488	CN Loss	0.000182322	10.2268	100
chrY:8,821,313-8,825,192	chrY:8,560,674-8,842,733	CN Gain	6.35587e-11	27.5473	100
