# Supplementary material for: Gender-Associated Genomic Differences in Colorectal Cancer: Clinical Insight from Feminization of Male Cancer Cells
Source: Int J Mol Sci. 2014 Sep 29;15(10):17344–65. doi: 10.3390/ijms151017344 (PMC4227166; doi:10.3390/ijms151017344)
Supplement: Supplementary File 1 [file ijms-15-17344-s001.zip › Supplementary file 2.xlsx]

## Sheet: female_dukesB Gistic
Region	Extended Region	Type	Q-Bound	G-Score	% of CNV Overlap
chr1:145,917,263-146,000,447	chr1:145,773,463-146,000,447	CN Loss	2.71292e-05	9.95641	100
chr1:149,367,733-149,397,162	chr1:149,367,733-149,397,162	CN Loss	9.63017e-11	20.6445	100
chr1:157,904,576-157,961,723	chr1:157,727,934-157,976,651	CN Gain	4.16955e-07	13.0339	0
chr1:18,197,094-18,292,586	chr1:18,197,094-18,292,586	CN Loss	1.69614e-10	14.7106	87.6367
chr1:245,034,321-245,059,819	chr1:245,034,321-245,156,034	CN Loss	0.00071466	8.52011	100
chr10:134,511,642-134,803,162	chr10:128,630,901-135,237,954	CN Loss	0.00103865	8.33499	100
chr10:38,685,681-39,018,864	chr10:38,685,681-39,018,864	CN Gain	6.36803e-09	14.8309	98.279
chr11:134,210,403-134,452,384	chr11:133,657,612-134,452,384	CN Loss	2.36564e-06	10.9433	62.7884
chr11:2,660,545-2,781,212	chr11:2,583,421-2,914,747	CN Loss	0.0499657	6.32691	78.5749
chr11:55,131,937-55,191,165	chr11:55,115,301-55,197,896	CN Gain	1.97327e-10	16.7735	100
chr11:55,191,165-55,197,896	chr11:55,121,501-55,216,250	CN Loss	0.000109144	9.36141	100
chr12:130,314,128-130,408,894	chr12:130,174,171-130,706,577	CN Loss	8.39151e-05	9.47968	100
chr12:597,188-808,451	chr12:279,553-954,246	CN Gain	2.30494e-05	11.1834	100
chr13:44,644,491-44,729,612	chr13:41,085,190-49,631,617	CN Gain	1.58927e-10	18.4469	81.3184
chr14:106,214,423-106,306,767	chr14:106,208,983-106,368,585	CN Loss	1.80642e-05	10.1262	100
chr14:19,487,351-19,493,856	chr14:19,470,675-19,493,856	CN Loss	9.63017e-11	16.6393	100
chr15:32,514,523-32,540,292	chr15:30,748,005-37,679,864	CN Loss	9.63017e-11	16.3284	100
chr16:29,603,429-29,885,801	chr16:29,566,294-31,072,673	CN Gain	3.45613e-07	13.1136	100
chr16:34,291,410-34,318,531	chr16:34,156,947-34,619,887	CN Loss	0.0451438	6.38925	100
chr16:6,679,170-6,701,144	chr16:6,443,207-6,701,144	CN Loss	1.14105e-09	13.8271	100
chr16:67,967,251-68,367,104	chr16:65,245,773-69,057,567	CN Gain	0.00215482	8.72242	40.4844
chr17:11,096,055-11,195,946	chr17:9,304,083-16,161,864	CN Loss	2.38698e-08	12.6874	70.1405
chr17:41,572,059-41,640,287	chr17:41,464,069-46,588,049	CN Gain	0.000198668	10.0666	100
chr18:0-98,588	chr18:0-142,250	CN Loss	0.000760904	8.4809	69.5196
chr18:74,434,936-74,528,730	chr18:59,527,880-76,117,153	CN Loss	9.63017e-11	22.8339	100
chr19:18,362,768-18,542,288	chr19:13,694,912-20,624,257	CN Gain	7.07301e-05	10.6137	33.2815
chr19:57,865,667-57,933,563	chr19:57,865,667-57,933,563	CN Gain	2.41902e-06	12.2469	100
chr2:132,598,122-132,890,744	chr2:132,598,122-132,900,372	CN Gain	2.64067e-06	12.207	100
chr2:2,066,072-2,142,559	chr2:0-6,106,819	CN Loss	0.0302055	6.6167	100
chr2:61,393,262-61,586,388	chr2:60,963,873-65,521,215	CN Gain	0.00171585	8.86084	41.1969
chr20:14,841,902-14,916,356	chr20:14,707,717-14,946,805	CN Loss	1.64605e-07	11.9604	100
chr20:25,378,345-25,436,464	chr20:25,041,063-27,100,000	CN Gain	8.1165e-10	15.8124	100
chr20:29,651,736-29,824,543	chr20:29,297,270-37,060,377	CN Gain	1.55448e-10	30.6265	50.8261
chr21:46,806,563-46,851,646	chr21:44,799,943-46,944,323	CN Loss	8.80129e-08	12.2068	99.2325
chr21:9,896,630-10,065,864	chr21:9,896,630-10,065,864	CN Gain	0.00476708	8.25265	100
chr22:22,669,244-22,674,560	chr22:22,669,244-22,686,007	CN Loss	9.63017e-11	23.325	100
chr22:22,717,333-22,722,828	chr22:22,686,007-22,722,828	CN Gain	3.2433e-05	11.0176	100
chr22:47,396,201-47,701,683	chr22:47,327,520-47,876,163	CN Loss	0.00395314	7.68348	44.9761
chr3:163,992,380-164,107,362	chr3:163,992,380-164,107,362	CN Gain	0.0110007	7.76065	100
chr3:163,992,380-164,107,362	chr3:163,992,380-164,107,362	CN Loss	9.63017e-11	18.1733	100
chr3:60,429,352-60,465,650	chr3:60,339,210-60,910,736	CN Loss	1.54064e-06	11.1112	100
chr4:1,353,568-1,522,379	chr4:1,289,472-1,522,379	CN Loss	1.2425e-07	12.0783	28.6984
chr4:182,655,599-182,923,838	chr4:181,486,128-184,939,320	CN Loss	0.000114572	9.3473	61.1216
chr4:69,218,552-69,295,525	chr4:69,127,903-69,295,525	CN Gain	5.58591e-09	14.8984	100
chr4:69,305,945-69,550,743	chr4:69,295,525-69,550,743	CN Loss	9.63017e-11	25.0677	100
chr5:180,359,104-180,364,172	chr5:180,268,615-180,364,172	CN Loss	5.44469e-07	11.5125	100
chr5:32,139,843-32,489,574	chr5:32,117,185-32,489,574	CN Gain	0.0170106	7.50064	100
chr5:7,516,342-7,599,616	chr5:4,486,612-9,810,333	CN Loss	0.0116856	7.13626	58.1826
chr6:162,702,767-162,757,660	chr6:162,628,555-162,869,604	CN Loss	1.13793e-10	15.1241	100
chr6:29,956,856-30,007,461	chr6:29,956,856-30,016,093	CN Loss	8.81614e-09	13.0672	100
chr6:32,563,052-32,603,160	chr6:32,563,052-32,617,603	CN Loss	9.63017e-11	31.294	100
chr6:34,705,867-34,798,717	chr6:34,200,538-36,182,299	CN Gain	0.000828206	9.28971	100
chr7:1,247,717-1,341,219	chr7:463,005-1,515,673	CN Gain	6.69459e-09	14.8163	100
chr7:74,875,697-74,971,003	chr7:72,407,083-76,896,368	CN Gain	7.72592e-09	14.7511	100
chr8:145,597,315-145,643,675	chr8:145,348,219-145,979,903	CN Gain	3.70299e-09	15.079	100
chr8:39,373,309-39,461,142	chr8:39,365,809-39,508,473	CN Loss	1.28119e-06	11.1848	100
chr8:39,373,309-39,491,113	chr8:39,365,809-39,508,473	CN Gain	1.55448e-10	22.0461	100
chr8:894,721-1,042,297	chr8:0-1,321,118	CN Loss	9.63017e-11	20.7748	74.09
chr9:134,748,046-135,258,527	chr9:134,748,046-135,386,643	CN Loss	4.12862e-05	9.77494	61.8513
chr9:40,501,951-41,897,530	chr9:39,152,128-41,897,530	CN Loss	6.34004e-06	10.5548	100
chr9:42,913,008-43,080,383	chr9:42,913,008-43,080,383	CN Loss	0.00110839	8.30584	100
chr9:45,357,769-45,739,136	chr9:45,357,769-45,739,136	CN Gain	0.00812568	7.94114	100
chrX:122,510,214-122,551,104	chrX:122,456,277-122,931,855	CN Gain	0.000511664	9.55537	0
chrX:147,762,942-147,919,947	chrX:137,306,921-151,228,439	CN Loss	0.012601	7.09277	100
chrX:47,772,522-48,050,453	chrX:43,931,169-49,083,066	CN Gain	0.00192847	8.79352	100
chrX:6,641,204-6,887,892	chrX:2,693,677-14,464,251	CN Loss	0.000538699	8.64475	100

## Sheet: male_dukesB_Gistic
Region	Extended Region	Type	Q-Bound	G-Score	% of CNV Overlap
chr1:0-738,061	chr1:0-738,061	CN Gain	0.000791752	8.87656	99.9999
chr1:145,885,332-146,000,447	chr1:145,885,332-146,000,447	CN Loss	0.0496963	5.88226	100
chr1:149,376,254-149,397,162	chr1:149,367,733-149,401,436	CN Loss	3.91132e-08	12.8835	100
chr1:149,397,162-149,401,436	chr1:149,367,733-149,401,436	CN Gain	2.86691e-07	12.9773	100
chr1:18,205,194-18,286,328	chr1:18,197,094-18,317,078	CN Loss	2.84086e-08	13.0267	85.4488
chr1:193,520,179-193,529,957	chr1:193,495,191-193,544,824	CN Loss	3.37632e-06	10.9613	100
chr10:1,375,177-1,478,831	chr10:0-3,608,262	CN Loss	0.037364	6.06871	76.9049
chr10:44,960,089-45,139,311	chr10:42,180,016-45,478,154	CN Loss	0.000882867	8.26518	100
chr11:5,740,514-5,764,428	chr11:2,973,736-6,560,854	CN Loss	0.000283604	8.89112	100
chr11:55,121,501-55,176,194	chr11:55,115,301-55,191,165	CN Gain	6.06209e-06	11.3878	100
chr11:55,204,054-55,216,250	chr11:55,197,896-55,216,250	CN Loss	1.13687e-07	12.4226	100
chr12:130,314,128-130,348,539	chr12:130,249,201-132,449,811	CN Loss	0.00326097	7.53387	100
chr13:27,412,590-27,448,984	chr13:26,294,571-28,233,196	CN Gain	4.38647e-10	16.1873	1.09084
chr14:105,954,678-105,990,081	chr14:105,716,187-106,368,585	CN Loss	1.23807e-05	10.3735	100
chr14:19,487,351-19,493,856	chr14:19,242,596-19,493,856	CN Loss	2.65704e-10	19.7349	100
chr15:19,661,874-19,796,337	chr15:19,501,226-20,070,027	CN Loss	2.65704e-10	22.2248	100
chr16:33,410,056-33,512,461	chr16:33,344,850-33,522,440	CN Gain	2.7277e-05	10.6692	100
chr16:54,349,083-54,384,952	chr16:54,349,083-54,384,952	CN Loss	6.35645e-08	12.6772	100
chr16:54,395,267-54,430,106	chr16:54,395,267-54,430,106	CN Gain	8.71976e-05	10.0959	100
chr16:6,559,617-6,664,078	chr16:6,451,191-6,716,626	CN Loss	1.57285e-05	10.2533	100
chr17:11,085,830-11,171,903	chr17:10,655,515-15,082,200	CN Loss	2.16226e-07	12.1595	53.4674
chr17:41,572,059-41,640,287	chr17:41,518,612-41,672,900	CN Gain	2.62074e-07	13.0264	100
chr18:74,152,246-74,198,405	chr18:64,972,970-76,117,153	CN Loss	2.65704e-10	18.6578	100
chr19:18,248,256-18,392,988	chr19:16,025,591-18,586,264	CN Gain	0.000601054	9.03471	14.7355
chr19:53,822,899-53,911,288	chr19:49,754,063-55,721,239	CN Gain	0.0146453	7.22088	100
chr2:132,598,122-132,900,372	chr2:132,598,122-132,900,372	CN Gain	0.000218246	9.61616	100
chr20:14,855,016-14,880,574	chr20:14,716,977-14,974,889	CN Loss	0.000102037	9.39131	100
chr20:25,830,521-25,926,849	chr20:24,851,001-27,100,000	CN Gain	2.75238e-10	16.3622	100
chr20:48,142,602-48,163,524	chr20:46,695,164-57,616,783	CN Gain	7.71106e-14	25.5238	100
chr21:13,969,419-14,219,061	chr21:13,969,419-14,355,692	CN Loss	0.00051083	8.57322	100
chr21:9,984,595-10,038,957	chr21:9,896,630-10,065,864	CN Gain	2.17474e-05	10.7724	100
chr22:22,669,244-22,717,333	chr22:22,669,244-22,717,333	CN Loss	2.65704e-10	38.1952	100
chr3:163,992,380-164,107,362	chr3:163,992,380-164,107,362	CN Gain	0.00405963	7.95079	100
chr3:163,992,380-164,107,362	chr3:163,992,380-164,107,362	CN Loss	1.05624e-05	10.4397	100
chr3:60,454,798-60,474,284	chr3:60,339,210-60,731,181	CN Loss	0.0141668	6.66948	100
chr4:1,372,689-1,522,379	chr4:0-1,522,379	CN Loss	6.12121e-05	9.63248	31.3508
chr4:69,288,206-69,550,743	chr4:69,127,903-69,550,743	CN Loss	2.65704e-10	28.787	100
chr5:180,268,615-180,364,172	chr5:179,451,832-180,511,442	CN Loss	2.87301e-07	12.0348	100
chr5:794,513-822,569	chr5:0-900,231	CN Loss	0.000300182	8.86311	100
chr6:162,739,756-162,757,660	chr6:162,543,026-163,088,304	CN Loss	0.0224678	6.3893	100
chr6:245,716-327,686	chr6:245,716-327,686	CN Loss	1.45716e-06	11.3292	100
chr6:32,576,786-32,603,160	chr6:32,563,052-32,603,160	CN Loss	2.65704e-10	27.7594	100
chr6:32,603,160-32,631,975	chr6:32,603,160-32,666,558	CN Gain	0.00528397	7.8096	100
chr7:141,962,422-141,981,657	chr7:141,962,422-142,440,032	CN Loss	0.00455637	7.34316	100
chr7:156,044,851-156,122,794	chr7:155,594,265-156,204,490	CN Gain	0.000450157	9.20993	98.7658
chr7:26,975,716-26,992,094	chr7:26,165,463-27,010,472	CN Gain	1.80321e-06	12.0319	100
chr8:126,438,529-126,498,088	chr8:121,417,635-126,523,232	CN Gain	2.80302e-08	14.2409	95.6245
chr8:39,365,809-39,473,132	chr8:39,349,089-39,508,473	CN Loss	2.65704e-10	30.9438	100
chr8:39,365,809-39,491,113	chr8:39,359,852-39,508,473	CN Gain	0.00443882	7.90891	100
chr8:7,148,442-7,953,633	chr8:6,879,820-8,136,126	CN Loss	6.93384e-08	12.6357	100
chr9:43,080,383-43,394,439	chr9:43,080,383-43,442,767	CN Gain	0.000666229	8.97322	100
chrX:12,779,111-13,092,917	chrX:12,621,520-23,339,897	CN Gain	6.75448e-11	16.8909	25.9632
chrX:122,510,214-122,593,075	chrX:111,440,141-150,571,917	CN Gain	1.19291e-07	13.4401	0
chrY:10,371,665-10,507,922	chrY:9,198,489-10,507,922	CN Loss	1.47154e-05	10.2891	55.3271
chrY:10,593,211-11,500,000	chrY:10,583,191-11,500,000	CN Gain	3.21178e-09	15.3799	11.5466
chrY:14,590,702-14,619,047	chrY:13,381,212-14,619,047	CN Loss	2.65704e-10	28.299	0
chrY:19,190,668-19,527,026	chrY:19,190,668-19,527,026	CN Loss	0.000318842	8.83762	95.0877
chrY:19,531,021-19,544,369	chrY:19,531,021-19,570,809	CN Gain	6.48616e-08	13.789	100
chrY:22,756,228-22,807,688	chrY:22,726,203-23,212,485	CN Loss	2.65704e-10	33.552	100
chrY:26,890,339-26,982,926	chrY:26,799,098-27,122,220	CN Gain	7.71106e-14	25.2219	100
chrY:4,132,727-4,824,812	chrY:4,087,514-6,142,056	CN Loss	4.3031e-08	12.8501	64.8231
chrY:57,306,465-57,701,691	chrY:57,306,465-57,701,691	CN Gain	7.71106e-14	30.3608	5.15806
chrY:7,018,132-7,154,745	chrY:6,806,090-7,172,185	CN Gain	7.54465e-13	18.7666	100
chrY:7,195,075-7,274,503	chrY:7,172,185-7,286,081	CN Loss	2.65704e-10	31.9781	100
chrY:8,459,997-8,487,293	chrY:8,127,982-8,488,864	CN Gain	4.54354e-06	11.5338	100
chrY:8,499,430-8,525,016	chrY:8,499,430-8,529,488	CN Loss	0.000397148	8.72335	100
chrY:8,821,313-8,825,192	chrY:8,560,674-8,842,733	CN Gain	7.71106e-14	23.4925	100
