# Supplementary material for: Gender-Associated Genomic Differences in Colorectal Cancer: Clinical Insight from Feminization of Male Cancer Cells
Source: Int J Mol Sci. 2014 Sep 29;15(10):17344–65. doi: 10.3390/ijms151017344 (PMC4227166; doi:10.3390/ijms151017344)
Supplement: Supplementary File 1 [file ijms-15-17344-s001.zip › Supplementary file 3.xlsx]

## Sheet: female_MSS Gistic
Region	Extended Region	Type	Q-Bound	G-Score	% of CNV Overlap
chr1:145,917,263-146,000,447	chr1:145,773,463-146,000,447	CN Loss	0.000526446	9.04948	100
chr1:149,367,733-149,397,162	chr1:149,367,733-149,397,162	CN Loss	1.58871e-10	16.8863	100
chr1:157,904,576-157,961,723	chr1:157,727,934-157,976,651	CN Gain	1.74681e-05	12.4827	0
chr1:18,197,094-18,292,586	chr1:18,197,094-18,317,078	CN Loss	6.11397e-10	15.0019	87.6367
chr1:245,077,128-245,127,958	chr1:245,034,321-245,311,488	CN Loss	0.0217784	7.01053	100
chr10:133,751,151-133,850,542	chr10:131,873,990-133,966,259	CN Loss	0.000663596	8.93966	95.6867
chr10:38,685,681-39,018,864	chr10:38,685,681-39,018,864	CN Gain	7.45153e-07	13.9832	98.279
chr11:131,491,803-131,674,900	chr11:131,443,914-134,452,384	CN Loss	3.43549e-05	10.3229	51.4318
chr11:55,131,937-55,191,165	chr11:55,115,301-55,197,896	CN Gain	1.23105e-07	14.8243	100
chr11:55,191,165-55,197,896	chr11:55,121,501-55,216,250	CN Loss	0.000971109	8.74588	100
chr12:130,266,952-130,408,894	chr12:130,174,171-130,706,577	CN Loss	0.00128408	8.60091	100
chr12:15,738,418-15,751,788	chr12:14,405,606-15,827,008	CN Gain	4.47169e-05	12.0315	0
chr13:72,532,072-72,560,849	chr13:63,584,603-76,125,776	CN Gain	1.08949e-09	16.6462	6.25847
chr14:105,283,523-105,311,171	chr14:105,151,893-105,493,362	CN Loss	1.79734e-10	15.8637	100
chr14:19,470,675-19,493,856	chr14:19,411,678-19,493,856	CN Loss	0.00107483	8.69469	100
chr15:32,514,523-32,540,292	chr15:32,456,609-36,665,660	CN Loss	1.58871e-10	19.3707	100
chr16:29,603,429-29,885,801	chr16:29,566,294-31,192,854	CN Gain	5.17952e-05	11.96	100
chr16:6,496,906-6,504,522	chr16:6,443,207-6,512,278	CN Loss	1.31353e-09	14.6514	100
chr16:67,887,820-68,061,099	chr16:65,245,773-68,673,221	CN Gain	0.0200675	7.95688	35.1023
chr17:11,096,055-11,195,946	chr17:9,311,088-14,638,279	CN Loss	5.40701e-08	13.0778	70.1405
chr17:24,941,023-25,066,969	chr17:22,534,345-27,264,097	CN Gain	0.00729174	8.90767	100
chr18:1,469,679-1,759,320	chr18:825,963-2,450,084	CN Loss	0.0150355	7.23277	100
chr18:74,434,936-74,528,730	chr18:72,665,862-76,117,153	CN Loss	1.58871e-10	22.6696	100
chr19:18,362,768-18,535,267	chr19:17,039,939-18,559,974	CN Gain	0.00127206	10.201	30.566
chr19:45,229,119-45,389,206	chr19:44,419,157-45,880,629	CN Gain	0.000827731	10.4738	78.3237
chr2:132,598,122-132,890,744	chr2:132,598,122-132,900,372	CN Gain	3.63653e-05	12.1391	100
chr2:61,332,414-61,586,388	chr2:61,120,959-65,561,113	CN Gain	0.0142639	8.27597	33.5251
chr20:14,841,902-14,916,356	chr20:14,707,717-14,946,805	CN Loss	1.86524e-05	10.6064	100
chr20:25,853,011-27,100,000	chr20:25,225,512-27,100,000	CN Gain	5.17577e-08	15.1847	100
chr20:29,651,736-29,824,543	chr20:29,540,452-33,945,341	CN Gain	1.22875e-10	29.695	50.8261
chr21:46,781,418-46,851,646	chr21:46,002,456-46,944,323	CN Loss	6.71618e-06	11.0545	99.5073
chr21:9,896,630-10,065,864	chr21:9,896,630-10,198,180	CN Gain	0.0153801	8.20674	100
chr22:22,669,244-22,674,560	chr22:22,669,244-22,686,007	CN Loss	1.58871e-10	27.0603	100
chr22:22,717,333-22,722,828	chr22:22,686,007-22,722,828	CN Gain	0.000639679	10.6391	100
chr22:47,396,201-47,701,683	chr22:47,327,520-47,876,163	CN Loss	0.00434518	7.95607	44.9761
chr3:163,992,380-164,107,362	chr3:163,992,380-164,107,362	CN Gain	0.0261798	7.70695	100
chr3:163,992,380-164,107,362	chr3:163,992,380-164,107,362	CN Loss	1.58871e-10	20.1075	100
chr3:60,429,352-60,465,650	chr3:60,339,210-60,485,055	CN Loss	4.03267e-05	10.2507	100
chr4:1,353,568-1,433,700	chr4:979,401-1,522,379	CN Loss	7.35105e-07	11.995	42.8243
chr4:182,655,599-182,923,838	chr4:181,486,128-184,939,320	CN Loss	0.00355744	8.06156	61.1216
chr4:69,218,552-69,295,525	chr4:69,127,903-69,295,525	CN Gain	1.56467e-06	13.6231	100
chr4:69,305,945-69,550,743	chr4:69,295,525-69,550,743	CN Loss	1.58871e-10	28.429	100
chr5:1,876,243-2,034,554	chr5:831,678-5,380,969	CN Loss	0.0386812	6.6725	68.5947
chr5:180,359,104-180,364,172	chr5:180,268,615-180,364,172	CN Loss	6.38612e-07	12.0545	100
chr5:32,175,609-32,242,871	chr5:32,117,185-32,630,025	CN Gain	0.0330362	7.489	100
chr6:162,702,767-162,757,660	chr6:162,543,026-163,146,055	CN Loss	1.62664e-09	14.55	100
chr6:26,262,646-26,399,625	chr6:24,754,363-27,977,897	CN Gain	0.00758641	8.86125	41.5049
chr6:29,956,856-30,007,461	chr6:29,956,856-30,016,093	CN Loss	2.14188e-05	10.5617	100
chr6:32,563,052-32,603,160	chr6:32,563,052-32,603,160	CN Loss	1.58871e-10	36.7768	100
chr7:1,247,717-1,341,219	chr7:1,214,503-1,515,673	CN Gain	1.22282e-06	13.7434	100
chr7:75,563,895-75,583,900	chr7:73,034,227-77,063,668	CN Gain	5.27332e-06	13.0591	100
chr8:1,059,261-1,099,327	chr8:0-1,321,118	CN Loss	2.99966e-10	15.4124	41.5365
chr8:126,354,465-126,506,271	chr8:123,842,688-126,506,271	CN Gain	6.66393e-08	15.0851	42.9074
chr8:39,373,309-39,485,162	chr8:39,373,309-39,508,473	CN Gain	1.22875e-10	21.3964	100
chr8:39,386,202-39,461,142	chr8:39,365,809-39,508,473	CN Loss	1.58871e-10	21.6471	100
chr9:128,484,383-128,536,621	chr9:127,149,503-131,381,496	CN Gain	0.0462731	7.1681	21.3121
chr9:135,032,497-135,258,527	chr9:134,748,046-135,386,643	CN Loss	0.00116665	8.65273	100
chr9:40,501,951-41,897,530	chr9:39,152,128-41,897,530	CN Loss	0.000935225	8.76175	100
chr9:42,913,008-43,080,383	chr9:42,913,008-43,080,383	CN Loss	0.0173552	7.15063	100
chr9:45,357,769-45,739,136	chr9:45,357,769-45,739,136	CN Gain	0.0144185	8.26504	100
chrX:122,551,104-122,605,070	chrX:122,456,277-122,986,598	CN Gain	0.0101379	8.597	0
chrX:146,817,042-147,038,858	chrX:137,081,543-151,825,346	CN Loss	0.000882124	8.79941	18.1754
chrX:47,772,522-48,050,453	chrX:43,914,689-49,092,930	CN Gain	0.00771816	8.84541	100
chrX:6,641,204-6,887,892	chrX:2,693,677-12,706,404	CN Loss	0.00130978	8.59857	100

## Sheet: male_mss_Gistic
Region	Extended Region	Type	Q-Bound	G-Score	% of CNV Overlap
chr1:0-738,061	chr1:0-738,061	CN Gain	0.0124296	8.30783	99.9999
chr1:149,367,733-149,376,254	chr1:149,367,733-149,401,436	CN Gain	0.0289967	7.47163	100
chr1:149,376,254-149,397,162	chr1:149,367,733-149,401,436	CN Loss	3.20285e-07	11.8546	100
chr1:18,205,194-18,286,328	chr1:18,024,699-18,317,078	CN Loss	1.99758e-09	13.9568	85.4488
chr1:193,520,179-193,529,957	chr1:193,520,179-193,619,160	CN Loss	0.0328872	6.32474	100
chr10:1,375,177-1,478,831	chr10:0-3,789,962	CN Loss	0.0127373	6.87836	76.9049
chr10:44,960,089-45,113,318	chr10:44,879,754-45,478,154	CN Loss	0.000145526	9.2177	100
chr11:5,740,514-5,764,428	chr11:2,973,736-6,580,666	CN Loss	0.0016353	7.99792	100
chr11:55,121,501-55,191,165	chr11:55,115,301-55,197,896	CN Gain	0.0034406	9.39312	100
chr11:55,204,054-55,216,250	chr11:55,197,896-55,216,250	CN Loss	3.82617e-10	14.7351	100
chr12:130,314,128-130,348,539	chr12:130,174,171-130,706,577	CN Loss	0.000635241	8.4881	100
chr13:72,527,554-72,545,802	chr13:68,332,644-76,509,560	CN Gain	9.59987e-09	17.1827	9.86957
chr14:105,954,678-105,990,081	chr14:105,716,187-106,368,585	CN Loss	0.000958403	8.27724	100
chr14:19,417,751-19,449,642	chr14:18,149,473-19,493,856	CN Loss	1.37496e-10	17.2976	100
chr15:19,884,805-19,930,651	chr15:19,661,874-20,070,027	CN Loss	1.37496e-10	22.3975	100
chr16:33,410,056-33,512,461	chr16:33,344,850-33,522,440	CN Gain	0.00376123	9.31175	100
chr16:54,349,083-54,384,952	chr16:54,349,083-54,384,952	CN Loss	7.27563e-05	9.53511	100
chr16:54,395,267-54,430,106	chr16:54,384,952-54,430,106	CN Gain	0.035788	7.26334	100
chr16:6,538,161-6,622,472	chr16:6,433,921-6,716,626	CN Loss	2.98256e-06	10.9282	100
chr17:11,085,830-11,171,903	chr17:8,322,972-16,008,448	CN Loss	3.33839e-09	13.7355	53.4674
chr17:35,028,344-35,092,149	chr17:34,954,601-35,852,268	CN Gain	0.000209123	11.3122	100
chr18:48,318,350-48,356,215	chr18:44,744,333-53,372,023	CN Loss	1.37496e-10	19.2766	100
chr19:18,248,256-18,392,988	chr19:17,152,138-18,586,264	CN Gain	0.00198114	9.82698	14.7355
chr19:53,811,858-53,911,288	chr19:53,290,145-54,363,641	CN Gain	0.0109893	8.41088	100
chr2:132,598,122-132,900,372	chr2:132,548,040-132,944,413	CN Gain	0.015844	8.07683	100
chr20:14,855,016-14,880,574	chr20:14,716,977-14,974,889	CN Loss	8.57631e-07	11.4459	100
chr20:25,830,521-25,926,849	chr20:24,851,001-27,100,000	CN Gain	2.94311e-08	16.6869	100
chr20:51,630,333-51,982,118	chr20:45,332,140-57,576,214	CN Gain	6.95467e-14	27.7063	100
chr21:45,984,312-46,167,088	chr21:44,624,398-46,851,646	CN Loss	0.000556037	8.55138	80.103
chr21:9,896,630-10,038,957	chr21:9,896,630-10,065,864	CN Gain	0.00443372	9.18579	100
chr22:22,669,244-22,717,333	chr22:22,669,244-22,722,828	CN Loss	1.37496e-10	34.0234	100
chr3:163,992,380-164,107,362	chr3:163,992,380-164,107,362	CN Loss	4.5446e-09	13.6003	100
chr3:196,918,298-196,941,678	chr3:196,782,413-196,967,298	CN Gain	0.0499749	6.95772	100
chr4:1,372,689-1,522,379	chr4:0-1,672,760	CN Loss	5.71565e-05	9.64105	31.3508
chr4:69,276,121-69,550,743	chr4:66,643,777-69,550,743	CN Loss	1.37496e-10	28.2289	100
chr5:180,268,615-180,364,172	chr5:176,790,297-180,511,442	CN Loss	3.25671e-06	10.8858	100
chr5:732,646-754,698	chr5:0-866,324	CN Loss	0.0214513	6.57899	100
chr6:162,739,756-162,757,660	chr6:160,757,776-163,088,304	CN Loss	0.00358284	7.5638	100
chr6:26,352,706-26,361,349	chr6:26,256,770-27,915,156	CN Gain	0.0147067	8.14502	0
chr6:32,563,052-32,576,786	chr6:32,563,052-32,603,160	CN Loss	1.37496e-10	23.4229	100
chr7:130,057,337-130,149,134	chr7:129,574,851-130,909,968	CN Gain	0.000175842	11.4267	10.4241
chr7:26,964,869-26,992,094	chr7:5,478,551-57,446,742	CN Gain	1.73795e-05	12.939	100
chr8:145,597,315-145,643,675	chr8:142,977,925-146,274,826	CN Gain	1.16468e-06	14.6716	100
chr8:39,365,809-39,473,132	chr8:39,349,089-39,508,473	CN Loss	1.37496e-10	27.2926	100
chr8:39,365,809-39,485,162	chr8:39,365,809-39,491,113	CN Gain	0.00181911	9.88806	100
chr8:764,592-1,594,467	chr8:0-11,683,448	CN Loss	1.41417e-07	12.2139	81.5881
chr9:43,080,383-43,442,767	chr9:42,913,008-43,442,767	CN Gain	0.0176115	7.97674	100
chrX:12,779,111-12,938,284	chrX:12,621,520-13,562,332	CN Gain	1.13085e-10	19.091	18.0546
chrX:122,510,214-122,593,075	chrX:119,921,801-150,571,917	CN Gain	6.22527e-06	13.5899	0
chrY:10,371,665-10,507,922	chrY:9,198,489-10,507,922	CN Loss	0.000148807	9.20817	55.3271
chrY:10,621,395-11,500,000	chrY:10,593,211-11,500,000	CN Gain	6.95467e-14	22.0385	8.70915
chrY:14,590,702-14,619,047	chrY:13,381,212-14,928,722	CN Loss	1.37496e-10	25.247	0
chrY:19,531,021-19,570,809	chrY:19,531,021-19,576,342	CN Gain	4.60743e-06	13.7849	100
chrY:22,726,203-22,807,688	chrY:22,715,059-23,212,485	CN Loss	1.37496e-10	28.7365	100
chrY:26,890,339-26,958,030	chrY:26,799,098-26,982,926	CN Gain	8.23606e-13	20.8017	100
chrY:26,982,926-27,122,220	chrY:26,799,098-27,122,220	CN Loss	0.0125137	6.88997	100
chrY:4,132,727-4,824,812	chrY:4,087,514-6,142,056	CN Loss	0.000577007	8.53963	64.8231
chrY:57,306,465-57,701,691	chrY:57,306,465-57,701,691	CN Gain	6.95467e-14	22.2037	5.15806
chrY:7,018,132-7,154,745	chrY:6,806,090-7,172,185	CN Gain	6.28571e-07	15.1417	100
chrY:7,258,771-7,274,503	chrY:7,172,185-7,286,081	CN Loss	1.37496e-10	28.3302	100
chrY:8,459,997-8,479,228	chrY:8,127,982-8,488,864	CN Gain	0.00010302	11.8033	100
chrY:8,499,430-8,525,016	chrY:8,488,864-8,529,488	CN Loss	0.0376457	6.25086	100
