# Supplementary material for: Gender-Associated Genomic Differences in Colorectal Cancer: Clinical Insight from Feminization of Male Cancer Cells
Source: Int J Mol Sci. 2014 Sep 29;15(10):17344–65. doi: 10.3390/ijms151017344 (PMC4227166; doi:10.3390/ijms151017344)
Supplement: Supplementary File 1 [file ijms-15-17344-s001.zip › Supplementary file 4.xlsx]

## Sheet: female_sigmoid Gistic
Region	Extended Region	Type	Q-Bound	G-Score	% of CNV Overlap
chr1:145,885,332-146,000,447	chr1:144,430,406-146,000,447	CN Loss	0.0106415	3.50522	100
chr1:149,367,733-149,397,162	chr1:149,367,733-149,397,162	CN Loss	0.0063144	3.79086	100
chr1:157,899,872-157,976,651	chr1:149,397,162-158,322,112	CN Gain	0.0201809	3.38165	2.26624
chr1:18,197,094-18,292,586	chr1:18,175,101-18,317,078	CN Loss	0.00240722	4.29814	87.6367
chr10:38,685,681-39,018,864	chr10:38,685,681-39,018,864	CN Gain	0.0024583	4.37557	98.279
chr10:80,430,717-80,924,148	chr10:78,251,590-81,655,794	CN Gain	0.0176451	3.44322	76.6553
chr11:131,491,803-131,706,406	chr11:102,816,109-134,452,384	CN Loss	0.0384904	2.78119	43.881
chr11:55,131,937-55,197,896	chr11:55,115,301-55,216,250	CN Gain	2.7602e-06	7.16911	100
chr12:597,188-808,451	chr12:0-6,062,083	CN Gain	0.00574192	3.91577	100
chr12:9,490,718-9,619,927	chr12:9,490,718-9,619,927	CN Loss	0.000309316	5.44158	100
chr13:72,532,072-72,672,700	chr13:60,388,272-106,160,800	CN Gain	5.12254e-05	5.78007	2.3715
chr14:105,598,502-105,636,720	chr14:105,151,893-105,929,030	CN Loss	0.000305751	6.11157	100
chr14:19,411,678-19,493,856	chr14:19,278,801-19,493,856	CN Loss	0.00903899	3.61789	100
chr14:21,856,590-21,934,151	chr14:21,828,167-22,145,298	CN Gain	0.0376594	3.11856	100
chr15:19,796,337-19,938,622	chr15:18,362,555-20,278,907	CN Gain	0.00521607	3.95361	100
chr15:32,514,523-32,540,292	chr15:22,066,564-38,153,402	CN Loss	0.000346171	5.28892	100
chr16:29,603,429-29,898,095	chr16:28,183,760-31,910,804	CN Gain	0.00716099	3.82948	100
chr16:6,433,921-6,504,522	chr16:6,411,929-6,531,574	CN Loss	0.00406157	4.03514	100
chr17:11,096,055-11,298,895	chr17:8,094,716-20,967,310	CN Loss	0.00175814	4.49718	85.2953
chr18:47,305,973-48,244,097	chr18:45,982,613-71,706,357	CN Loss	0.000308103	5.90966	75.9776
chr19:45,542,385-45,560,337	chr19:41,413,367-46,400,732	CN Gain	0.013151	3.56436	100
chr2:94,766,131-94,885,274	chr2:94,766,131-94,999,434	CN Gain	0.0245433	3.29909	100
chr20:15,316,605-15,454,289	chr20:8,238,025-21,077,683	CN Loss	0.0207237	3.09346	100
chr20:27,100,000-28,266,172	chr20:27,100,000-28,266,172	CN Gain	0.00267047	4.31774	100
chr20:47,701,770-47,868,364	chr20:29,297,270-62,435,964	CN Gain	2.87169e-07	7.99516	0
chr22:14,504,218-14,835,236	chr22:14,504,218-14,946,446	CN Gain	0.0172423	3.45898	100
chr22:22,669,244-22,722,828	chr22:22,669,244-22,722,828	CN Gain	0.00603061	3.89678	100
chr22:22,669,244-22,722,828	chr22:15,558,068-49,554,710	CN Loss	0.000305751	6.10225	100
chr3:163,992,380-164,107,362	chr3:163,992,380-164,107,362	CN Loss	2.81168e-08	9.57926	100
chr4:69,127,903-69,295,525	chr4:69,127,903-69,305,945	CN Gain	6.09533e-05	5.72821	100
chr4:69,305,945-69,550,743	chr4:69,295,525-91,703,910	CN Loss	2.31688e-05	7.43975	100
chr5:180,268,615-180,364,172	chr5:176,808,892-180,857,866	CN Loss	0.0065868	3.77631	100
chr6:162,582,487-162,649,842	chr6:160,163,195-170,975,699	CN Loss	0.0220533	3.0509	100
chr6:32,563,052-32,603,160	chr6:32,539,335-32,617,603	CN Loss	7.67386e-13	12.5211	100
chr6:32,617,603-32,631,975	chr6:32,617,603-32,696,414	CN Gain	0.0294332	3.21266	100
chr7:1,247,717-1,341,219	chr7:463,005-43,371,673	CN Gain	0.00206761	4.44063	100
chr7:143,315,131-143,451,630	chr7:141,217,427-150,430,012	CN Gain	0.00195233	4.47788	100
chr8:126,346,473-126,506,271	chr8:74,604,139-144,134,503	CN Gain	0.000845762	4.86837	40.7615
chr8:39,373,309-39,461,142	chr8:39,337,749-39,508,473	CN Loss	5.26984e-06	7.89102	100
chr8:39,373,309-39,485,162	chr8:39,373,309-39,543,877	CN Gain	0.00603061	3.89418	100
chr8:7,768,884-8,136,126	chr8:0-8,736,619	CN Loss	0.0181828	3.16626	100
chr9:116,834,494-116,964,341	chr9:100,167,747-127,149,503	CN Loss	0.0335337	2.85064	100
chr9:40,501,951-41,897,530	chr9:38,744,834-41,897,530	CN Loss	0.00406157	4.03472	100
chrX:130,034,125-130,138,949	chrX:61,714,710-151,825,346	CN Loss	0.020351	3.10354	100
chrX:57,902,635-58,365,406	chrX:52,520,276-58,365,406	CN Loss	0.0388316	2.77884	54.6082

## Sheet: male_sigmoid_Gistic
Region	Extended Region	Type	Q-Bound	G-Score	% of CNV Overlap
chr1:149,376,254-149,397,162	chr1:149,367,733-149,401,436	CN Loss	0.00347286	4.63337	100
chr1:18,090,333-18,292,586	chr1:15,535,717-20,265,275	CN Loss	0.00693484	4.3409	94.1628
chr1:231,041,001-231,087,020	chr1:230,733,084-240,609,169	CN Gain	0.0283112	3.57	100
chr10:133,733,779-133,913,516	chr10:124,255,345-134,053,458	CN Loss	0.00474151	4.49145	90.0955
chr10:14,219,287-14,505,325	chr10:6,642,736-24,684,825	CN Loss	0.0384301	3.55056	58.1937
chr11:55,204,054-55,216,250	chr11:55,197,896-55,216,250	CN Loss	7.2853e-05	6.6874	100
chr12:130,249,201-130,348,539	chr12:129,888,756-132,449,811	CN Loss	0.0139961	4.04793	100
chr13:72,527,554-72,560,849	chr13:18,065,953-114,142,980	CN Gain	5.20512e-05	6.29744	5.40922
chr14:105,141,272-105,326,581	chr14:105,141,272-106,368,585	CN Loss	0.00149161	5.0091	100
chr15:19,661,874-20,150,205	chr15:19,501,226-20,601,880	CN Loss	1.21431e-05	7.3323	100
chr16:51,025,694-51,178,640	chr16:45,169,807-52,555,652	CN Gain	0.0263008	3.61057	65.291
chr16:6,238,698-6,325,542	chr16:5,552,908-8,861,718	CN Loss	0.031906	3.6419	100
chr17:10,935,800-11,931,776	chr17:8,303,166-22,200,000	CN Loss	0.00151226	4.99041	39.5645
chr17:35,028,344-35,155,785	chr17:34,954,601-35,962,522	CN Gain	0.0123593	4.05931	97.318
chr18:48,073,238-48,356,215	chr18:9,145,426-54,418,682	CN Loss	1.07083e-05	7.38361	64.2724
chr20:25,830,521-27,100,000	chr20:21,066,501-28,266,172	CN Gain	0.000811041	5.45149	100
chr20:51,626,298-51,982,118	chr20:29,297,270-62,146,586	CN Gain	2.55373e-08	9.60637	100
chr22:22,669,244-22,717,333	chr22:20,359,759-23,657,547	CN Loss	1.11978e-07	8.99276	100
chr22:48,159,656-48,230,137	chr22:47,318,905-48,630,916	CN Loss	0.0349793	3.60981	95.9493
chr3:142,507,899-142,620,179	chr3:142,507,899-187,168,592	CN Gain	0.0229762	3.68716	100
chr3:152,990,891-153,032,280	chr3:95,021,157-196,918,298	CN Loss	0.0262863	3.75331	100
chr3:4,935,380-5,086,951	chr3:0-10,373,743	CN Gain	0.0487262	3.32223	94.6388
chr4:1,338,663-1,522,379	chr4:0-2,782,474	CN Loss	0.012712	4.08272	28.4668
chr4:69,263,637-69,550,743	chr4:52,530,029-69,550,743	CN Loss	1.6292e-08	11.0909	100
chr5:180,268,615-180,364,172	chr5:176,790,297-180,857,866	CN Loss	0.002023	4.8784	100
chr6:162,702,767-162,801,390	chr6:160,685,779-170,975,699	CN Loss	0.00783573	4.29181	100
chr6:32,539,335-32,603,160	chr6:32,539,335-32,603,160	CN Loss	7.54895e-06	7.51182	100
chr7:130,023,648-130,149,134	chr7:119,623,420-155,094,253	CN Gain	0.00133418	5.28635	18.2602
chr7:26,964,869-27,022,322	chr7:463,005-57,446,742	CN Gain	4.09535e-05	6.36341	100
chr8:145,597,315-145,649,720	chr8:127,421,492-146,274,826	CN Gain	0.00195895	5.14166	100
chr8:39,365,809-39,485,162	chr8:39,349,089-39,491,113	CN Gain	0.0238563	3.66149	100
chr8:914,920-1,361,196	chr8:0-24,478,762	CN Loss	5.52489e-06	7.62615	75.8042
chrX:12,706,404-13,017,583	chrX:2,693,677-23,339,897	CN Gain	0.000192981	5.90031	26.1824
chrX:133,269,871-133,390,420	chrX:111,440,141-153,936,241	CN Gain	0.00448313	4.54012	0
chrY:10,593,211-11,500,000	chrY:10,583,191-11,500,000	CN Gain	0.00209772	5.03047	11.5466
chrY:15,388,102-15,939,394	chrY:11,500,000-18,002,471	CN Loss	3.36749e-06	7.82338	0
chrY:21,231,799-21,282,069	chrY:19,576,342-23,212,485	CN Loss	8.55488e-08	10.0936	100
chrY:26,799,098-26,982,926	chrY:26,799,098-27,122,220	CN Gain	0.0167337	3.86109	100
chrY:26,982,926-27,122,220	chrY:26,799,098-27,122,220	CN Loss	0.0299988	3.67872	100
chrY:57,306,465-57,701,691	chrY:57,306,465-57,701,691	CN Gain	0.00180124	5.18763	5.15806
chrY:8,488,864-8,525,016	chrY:8,488,864-8,821,313	CN Loss	5.91123e-08	10.3236	100
