# Supplementary material for: Gender-Associated Genomic Differences in Colorectal Cancer: Clinical Insight from Feminization of Male Cancer Cells
Source: Int J Mol Sci. 2014 Sep 29;15(10):17344–65. doi: 10.3390/ijms151017344 (PMC4227166; doi:10.3390/ijms151017344)
Supplement: Supplementary File 1 [file ijms-15-17344-s001.zip › Supplementary file 5.xlsx]

## Sheet: female_rectum Gistic
Region	Extended Region	Type	Q-Bound	G-Score	% of CNV Overlap
chr1:145,773,463-146,000,447	chr1:143,198,927-146,242,907	CN Loss	0.0333933	3.18633	100
chr1:147,994,723-148,298,557	chr1:146,000,447-148,853,463	CN Gain	4.31637e-05	5.68051	97.7359
chr1:149,367,733-149,401,436	chr1:149,367,733-149,401,436	CN Loss	0.000387166	5.48362	100
chr1:18,121,885-18,317,078	chr1:17,655,326-18,935,525	CN Loss	0.00354658	4.42303	93.9516
chr1:193,456,932-193,529,957	chr1:184,326,193-195,206,397	CN Loss	0.0134895	3.62584	100
chr10:134,503,351-134,803,162	chr10:126,773,121-135,413,628	CN Loss	0.0294319	3.23879	100
chr11:133,737,307-134,452,384	chr11:133,657,612-134,452,384	CN Loss	0.0192435	3.43729	87.4076
chr11:5,740,514-5,764,428	chr11:4,333,855-8,367,299	CN Loss	0.0065671	4.03134	100
chr11:55,115,301-55,121,501	chr11:55,115,301-55,191,165	CN Gain	0.0433848	3.1253	100
chr11:55,191,165-55,197,896	chr11:55,121,501-55,440,341	CN Loss	0.00030758	5.67108	100
chr12:130,249,201-130,408,894	chr12:124,008,703-130,854,501	CN Loss	0.0364974	3.14419	100
chr13:32,135,127-32,274,063	chr13:18,065,953-60,004,591	CN Gain	0.000162804	5.25986	78.1583
chr14:105,151,893-105,311,171	chr14:105,133,763-105,493,362	CN Loss	0.000612759	5.24047	100
chr15:22,842,177-23,001,279	chr15:20,806,345-26,105,725	CN Loss	0.00071155	5.1775	32.5841
chr16:6,579,029-6,664,078	chr16:6,443,207-6,716,626	CN Loss	3.82115e-05	6.88408	100
chr17:5,447,021-6,133,317	chr17:0-17,952,375	CN Loss	0.0163116	3.51826	41.6571
chr18:1,469,679-2,088,004	chr18:825,963-2,450,084	CN Loss	0.014672	3.57396	100
chr18:73,796,424-73,996,595	chr18:54,872,983-76,117,153	CN Loss	3.30787e-05	7.57332	3.23124
chr19:53,592,440-53,748,513	chr19:50,101,953-55,130,441	CN Gain	0.00307599	4.19657	100
chr19:846,370-975,578	chr19:435,492-5,154,124	CN Gain	0.0396049	3.16218	100
chr2:132,598,122-132,937,138	chr2:132,495,151-132,944,413	CN Gain	0.0322572	3.24817	100
chr2:43,527,053-43,755,675	chr2:42,210,936-44,237,961	CN Gain	0.0466702	3.09079	41.1719
chr20:27,100,000-28,266,172	chr20:27,100,000-28,266,172	CN Gain	0.0405373	3.15703	100
chr20:29,651,736-29,824,543	chr20:29,297,270-39,870,483	CN Gain	3.51249e-07	7.93268	50.8261
chr21:46,781,418-46,944,323	chr21:38,029,981-46,944,323	CN Loss	0.0294319	3.23165	73.9548
chr22:22,669,244-22,674,560	chr22:15,589,745-22,722,828	CN Loss	0.000230962	5.78245	100
chr22:22,674,560-22,722,828	chr22:22,659,534-22,722,828	CN Gain	0.0227809	3.39641	100
chr3:163,992,380-164,107,362	chr3:144,303,028-170,894,390	CN Loss	0.0065671	4.03247	100
chr3:60,057,584-60,182,564	chr3:59,023,646-63,855,167	CN Loss	0.0152083	3.54301	100
chr4:1,348,297-1,433,700	chr4:0-1,522,379	CN Loss	0.0115826	3.68956	40.1813
chr4:69,295,525-69,550,743	chr4:69,295,525-76,779,189	CN Loss	0.000460569	5.38677	100
chr5:140,199,990-140,219,209	chr5:140,090,507-140,871,691	CN Loss	0.00900774	3.81696	100
chr5:180,268,615-180,364,172	chr5:180,268,615-180,372,680	CN Loss	0.000332806	5.61752	100
chr6:29,956,856-30,016,093	chr6:29,956,856-30,016,093	CN Loss	3.30787e-05	7.77691	100
chr6:32,563,052-32,603,160	chr6:32,539,335-32,603,160	CN Loss	2.08207e-13	16.7147	100
chr7:25,993,779-26,016,233	chr7:16,659,623-26,964,869	CN Gain	0.000575793	4.86758	100
chr7:75,046,728-75,243,065	chr7:73,034,227-77,069,664	CN Gain	0.00440492	4.0451	100
chr8:0-307,788	chr8:0-5,813,363	CN Loss	0.0003445	5.57042	99.9994
chr8:102,217,734-102,291,303	chr8:98,498,566-102,303,012	CN Gain	0.000779449	4.76306	97.3576
chr8:39,365,809-39,502,533	chr8:38,984,371-43,647,122	CN Loss	0.00403822	4.35591	100
chr8:39,365,809-39,508,473	chr8:39,349,089-39,508,473	CN Gain	1.98115e-12	10.2457	100

## Sheet: male_rectum_Gistic
Region	Extended Region	Type	Q-Bound	G-Score	% of CNV Overlap
chr1:0-738,061	chr1:0-738,061	CN Gain	0.0229989	3.55005	99.9999
chr1:145,885,332-146,000,447	chr1:141,465,960-146,565,535	CN Loss	0.00904039	3.65925	100
chr1:25,342,729-25,405,576	chr1:15,900,086-32,765,314	CN Loss	0.0171129	3.16243	100
chr11:5,740,514-5,764,428	chr11:0-51,381,967	CN Loss	0.000232807	5.70908	100
chr11:55,197,896-55,216,250	chr11:55,197,896-60,315,302	CN Loss	0.0171129	3.17229	100
chr13:72,527,554-72,545,802	chr13:68,332,644-76,509,560	CN Gain	0.00590747	4.71986	9.86957
chr14:105,954,678-105,990,081	chr14:105,133,763-106,368,585	CN Loss	0.00319787	4.70742	100
chr14:19,392,945-19,493,856	chr14:18,149,473-19,493,856	CN Loss	0.00019023	5.79569	100
chr15:19,877,205-20,070,027	chr15:18,362,555-20,150,205	CN Loss	0.00151399	5.00842	100
chr16:54,349,083-54,384,952	chr16:46,236,472-54,384,952	CN Loss	0.00477686	4.05569	100
chr17:19,907,699-20,149,025	chr17:8,073,051-21,457,209	CN Loss	0.014363	3.30261	86.0384
chr17:55,209,255-55,290,011	chr17:53,760,592-68,147,462	CN Gain	0.019012	3.65694	3.31988
chr18:42,154,533-42,254,243	chr18:9,780,021-76,117,153	CN Loss	0.00174724	4.94902	7.46264
chr19:23,957,010-24,157,914	chr19:0-24,157,914	CN Gain	0.00784793	4.42126	100
chr19:61,746,052-61,788,163	chr19:61,707,546-63,811,651	CN Loss	0.0381639	2.64049	3.72112
chr20:15,193,282-15,414,110	chr20:0-20,038,949	CN Loss	0.00755235	3.7857	100
chr20:48,188,544-48,239,760	chr20:29,297,270-62,435,964	CN Gain	0.000181504	7.29171	47.9245
chr22:22,669,244-22,722,828	chr22:14,946,446-27,478,579	CN Loss	1.31786e-10	14.4284	100
chr4:70,318,140-70,426,631	chr4:69,288,206-70,426,631	CN Loss	0.0100463	3.57159	100
chr6:32,563,052-32,666,558	chr6:31,941,633-32,912,742	CN Loss	0.00970832	3.60812	100
chr8:27,779,417-27,888,365	chr8:24,302,190-28,919,517	CN Loss	0.0121847	3.48701	95.2574
chr8:39,365,809-39,508,473	chr8:39,349,089-39,508,473	CN Loss	1.31786e-10	12.2617	100
chr8:42,452,510-42,525,072	chr8:39,508,473-43,647,122	CN Gain	0.00916404	4.29986	43.2416
chr8:80,731,130-81,563,407	chr8:47,062,121-146,274,826	CN Gain	0.000181504	7.01868	11.1417
chrX:12,706,404-12,938,284	chrX:7,706,409-17,563,473	CN Gain	0.0068133	4.53429	12.3935
chrY:10,621,395-11,500,000	chrY:10,541,325-11,500,000	CN Gain	0.000549131	5.78565	8.70915
chrY:15,242,274-15,265,731	chrY:11,500,000-18,002,471	CN Loss	5.30068e-05	7.05303	0
chrY:19,576,342-19,586,049	chrY:19,531,021-19,586,049	CN Gain	0.0437565	3.15669	100
chrY:22,726,203-23,212,485	chrY:20,138,276-23,212,485	CN Loss	4.82445e-05	7.14373	72.0979
chrY:26,890,339-27,122,220	chrY:26,799,098-27,122,220	CN Gain	0.00466856	4.85458	100
chrY:57,306,465-57,701,691	chrY:57,306,465-57,701,691	CN Gain	0.000471397	5.84561	5.15806
chrY:6,961,194-7,172,185	chrY:6,598,453-7,172,185	CN Gain	0.00743803	4.4606	100
chrY:7,195,075-7,320,097	chrY:7,172,185-7,490,611	CN Loss	5.4661e-05	6.7855	100
