# Supplementary material for: Gender-Associated Genomic Differences in Colorectal Cancer: Clinical Insight from Feminization of Male Cancer Cells
Source: Int J Mol Sci. 2014 Sep 29;15(10):17344–65. doi: 10.3390/ijms151017344 (PMC4227166; doi:10.3390/ijms151017344)
Supplement: Supplementary File 1 [file ijms-15-17344-s001.zip › Supplementary file 6.xlsx]

## Sheet: female_right Gistic
Region	Extended Region	Type	Q-Bound	G-Score	% of CNV Overlap
chr1:149,367,733-149,397,162	chr1:149,367,733-149,397,162	CN Loss	1.97217e-06	8.50556	100
chr1:18,197,094-18,317,078	chr1:17,885,470-18,351,728	CN Loss	0.0186066	3.97651	90.1604
chr1:245,034,321-245,127,958	chr1:243,431,398-245,314,407	CN Loss	0.0169508	4.13891	100
chr10:49,644,996-49,820,718	chr10:46,789,468-64,119,986	CN Loss	0.0367321	3.17731	100
chr11:134,210,403-134,452,384	chr11:129,796,342-134,452,384	CN Loss	0.0277067	3.63942	62.7884
chr12:11,399,092-11,455,793	chr12:8,496,712-12,178,807	CN Loss	0.0143987	4.75667	100
chr12:130,189,015-130,408,894	chr12:124,386,347-130,786,308	CN Loss	0.0491377	2.92419	100
chr14:106,208,983-106,368,585	chr14:106,009,845-106,368,585	CN Loss	0.0169508	4.44582	93.8115
chr14:19,487,351-19,493,856	chr14:19,242,596-19,493,856	CN Loss	0.0208206	3.8995	100
chr15:32,508,471-32,592,802	chr15:32,456,609-32,641,649	CN Loss	0.00684615	5.59491	100
chr18:33,269,571-33,386,018	chr18:32,685,021-41,696,805	CN Loss	0.00986779	5.32208	96.8827
chr2:133,776,435-134,191,643	chr2:132,954,580-135,074,175	CN Loss	0.0443733	2.99439	73.3505
chr2:2,075,968-2,217,125	chr2:0-3,044,550	CN Loss	0.0355967	3.32858	100
chr20:14,791,888-14,916,356	chr20:14,608,922-15,166,647	CN Loss	0.0326561	3.49762	100
chr20:48,778,072-48,845,493	chr20:45,312,981-48,845,493	CN Gain	0.0344008	5.90857	100
chr22:22,669,244-22,686,007	chr22:22,669,244-22,717,333	CN Loss	8.86361e-09	10.6639	100
chr22:47,190,325-47,684,217	chr22:46,946,978-47,876,163	CN Loss	0.0355967	3.3424	40.424
chr3:60,339,210-60,409,611	chr3:59,023,646-69,144,047	CN Loss	0.0374198	3.14975	100
chr4:191,070,477-191,128,555	chr4:190,839,196-191,178,985	CN Loss	0.0186066	3.98853	100
chr4:5,221,670-5,377,402	chr4:4,227,730-6,732,154	CN Loss	0.0302933	3.55302	100
chr4:69,295,525-69,550,743	chr4:57,811,934-69,838,722	CN Loss	1.9113e-05	7.70322	100
chr6:162,702,767-162,765,950	chr6:162,352,263-165,799,883	CN Loss	0.0169508	4.07192	100
chr6:32,563,052-32,666,558	chr6:32,539,335-32,730,655	CN Loss	0.0255011	3.72907	100
chr8:1,059,261-1,311,849	chr8:0-6,910,479	CN Loss	0.00986779	5.26947	72.6317
chr8:39,386,202-39,496,849	chr8:39,050,657-39,508,473	CN Loss	1.13096e-08	10.1368	100
chr9:135,032,497-135,335,539	chr9:133,379,264-135,386,643	CN Loss	0.0377855	3.13042	100
chr9:40,299,893-41,897,530	chr9:39,152,128-41,897,530	CN Loss	0.0362437	3.30427	100
chr9:42,913,008-43,080,383	chr9:42,913,008-45,739,136	CN Loss	0.0302933	3.55739	100
chrX:147,762,942-148,155,194	chrX:122,931,855-154,824,264	CN Loss	0.0208206	3.89489	100
chrX:6,641,204-6,982,068	chrX:2,693,677-23,449,695	CN Loss	0.0225537	3.83585	100

## Sheet: male_right_Gistic
Region	Extended Region	Type	Q-Bound	G-Score	% of CNV Overlap
chr1:18,197,094-18,317,078	chr1:18,024,699-18,317,078	CN Loss	0.0295324	3.91998	90.1604
chr1:193,520,179-193,544,824	chr1:193,475,381-193,598,242	CN Loss	0.0172748	4.27272	100
chr11:5,735,996-5,764,428	chr11:2,973,736-6,584,397	CN Loss	0.0450368	3.51735	100
chr12:34,330,347-35,400,000	chr12:34,330,347-36,879,754	CN Loss	0.0429351	3.58827	100
chr14:105,589,128-105,598,502	chr14:105,151,893-105,929,030	CN Loss	0.000364315	5.8355	100
chr15:19,351,570-19,796,337	chr15:18,800,326-30,103,342	CN Loss	1.83996e-05	6.89073	100
chr16:54,349,083-54,384,952	chr16:54,207,438-54,384,952	CN Loss	0.0225372	4.07173	100
chr16:6,559,617-6,622,472	chr16:6,325,542-6,755,962	CN Loss	0.000527512	5.70499	100
chr17:16,478,374-16,680,918	chr17:16,251,215-18,508,033	CN Loss	0.0356285	3.79451	100
chr18:46,714,610-46,911,505	chr18:45,982,613-53,941,834	CN Loss	0.000885769	5.51233	6.22413
chr20:14,815,673-14,880,574	chr20:14,701,286-15,066,811	CN Loss	0.00844099	4.6687	100
chr20:47,717,252-47,842,005	chr20:40,312,587-57,576,214	CN Gain	0.0159997	7.0081	0
chr22:22,669,244-22,717,333	chr22:22,645,114-22,722,828	CN Loss	2.02434e-09	11.0976	100
chr3:60,339,210-60,474,284	chr3:60,057,584-60,731,181	CN Loss	0.00754258	4.71035	100
chr4:69,127,903-69,550,743	chr4:69,127,903-69,550,743	CN Loss	4.19291e-06	7.39858	100
chr5:140,199,990-140,219,209	chr5:131,890,559-140,724,660	CN Loss	0.0389636	3.71103	100
chr6:245,716-327,686	chr6:0-327,686	CN Loss	0.0314485	3.87595	100
chr6:32,576,786-32,603,160	chr6:32,563,052-32,666,558	CN Loss	2.22776e-08	9.69598	100
chr8:7,258,853-7,953,633	chr8:267,005-8,144,283	CN Loss	2.17523e-07	8.40921	100
chrX:22,609,395-22,823,724	chrX:21,605,684-58,365,406	CN Loss	0.0254412	4.01499	89.0981
chrY:10,371,665-10,485,102	chrY:9,143,611-10,507,922	CN Loss	1.95124e-08	9.76838	46.3403
chrY:15,388,102-16,116,972	chrY:11,500,000-18,002,471	CN Loss	2.1932e-05	6.84918	0
chrY:19,531,021-19,544,369	chrY:19,531,021-19,586,049	CN Gain	0.000162248	8.46875	100
chrY:22,756,228-23,212,485	chrY:22,715,059-23,212,485	CN Loss	1.95124e-08	10.0486	70.2617
chrY:26,799,098-26,958,030	chrY:26,799,098-27,122,220	CN Gain	1.04381e-06	9.78314	100
chrY:4,087,514-4,132,727	chrY:3,254,413-6,531,067	CN Loss	0.0188767	4.16069	100
chrY:57,306,465-57,701,691	chrY:57,306,465-57,701,691	CN Gain	0.000218623	8.37088	5.15806
chrY:7,172,185-7,286,081	chrY:7,172,185-7,979,089	CN Loss	0.0387748	3.74617	100
chrY:8,345,167-8,483,267	chrY:8,062,340-8,488,864	CN Gain	4.69444e-08	11.0366	100
